# Supplementary material for: A Foxf1-Wnt-Nr2f1 cascade promotes atrial cardiomyocyte differentiation in zebrafish
Source: PLoS Genet. 2024 Nov 4;20(11):e1011222. doi: 10.1371/journal.pgen.1011222 (PMC11563408; doi:10.1371/journal.pgen.1011222)
Supplement: S3 Table — (XLSX) [file pgen.1011222.s024.xlsx]

## Sheet: Sheet1
S3 Table. Primers used for RT-qPCR.
Primer Name	Sequence
qAxin1fw1	GAGTGGAGGTGCGACCAGG
qAxin1rev1	GCTGTCGGTCAGGGAAAGCG
qAxin2fw1	AGGAGCAGATTGAGGTGGAGG
qAxin2rev1	GGTCGCTCTCCAGGATCCAT
qDkk1afw1	CCGTTTTGACTGTGTATCTCG
qDkk1arev1	GCACATTCCGTCACGAGCG
nr2f1a_fw	TCAAGCGGCAAGCACTATGG
nr2f1a_rev	TTCGGTTGGGTTGGAGGCATTC
B-actin forward	TACAGCTTCACCACCACAGC
B-actin reverse	AGGAAGGAAGGCTGGAAGAG
