# Supplementary material for: A Foxf1-Wnt-Nr2f1 cascade promotes atrial cardiomyocyte differentiation in zebrafish
Source: PLoS Genet. 2024 Nov 4;20(11):e1011222. doi: 10.1371/journal.pgen.1011222 (PMC11563408; doi:10.1371/journal.pgen.1011222)
Supplement: S6 Table — (XLSX) [file pgen.1011222.s027.xlsx]

## Sheet: Figure 2
Figure 2. Tcf7l1a restricts 3’reg1 reporter expression within the heart.
Figure 2F	3’reg1	3’reg1-mTcf	3’reg1-∆Tcf
N	200	101	102
Atrial GFP %	41	20	21
NO GFP %	59	59	58
Pan-cardiac GFP %	0	21	21
Figure 2G	+3’reg1:GFP	+3’reg1-mTcf:GFP	+3’reg1-∆Tcf:GFP
	1.20728	2.14327	3.08325
	0.874684	4.85149	4.15833
	0.998326	3.10701	3.7513
	0.939707	2.1914	3.60425
Figure 2J	3’reg1:GFP	tcf7l1a-MO
N	152	92
Atrial GFP %	100	30
NO GFP %	0	0
Pan-cardiac GFP %	0	70
Figure 2K	Control	tcf7l1a MO
	1.30728	10.721
	0.914684	9.95833
	0.938326	5.23346
	0.839707	4.92853

## Sheet: Figure 3
Figure 3. Tcf7l1a limits Nr2f1a+ cardiomyocytes within the heart.
Figure 3C	Control	Tcf7l1a MO
	62	80
	67	86
	59	91
	65	92
	63	93
	63	85
		90
Figure 3D	Control	Tcf7l1a MO
	1.05675	4.96571
	1.79196	5.78918
	1.56814	5.28573
	0.646443	5.34687
	0.321831	6.27909
	0.614873	5.53332
Figure 3E	Control	Tcf7l1a MO
	0.866084	2.12289
	1.46864	2.15546
	1.2852	2.8403
	0.901298	1.66206
	0.562879	2.60717
	0.915904	1.11111

## Sheet: Figure 4
Figure 4. Wnt signaling promotes 3’reg1 reporter expression and AC differentiation.
Figure 4D	Control	BIO	XAV
N	35	32	49
Atrial GFP %	100	0	30
NO GFP %	0	0	70
Pan-cardiac GFP %	0	100	0
Figure 4E	Control	BIO	XAV
	1.30728	9.71517	0.05
	0.914684	7.45992	0.45454
	0.938326	13.735	0.3334
	0.839707	4.98092	0.467464
		7.9234	0.111
		4.21573	0.0111
Figure 4I	Control	BIO	XAV
	49	70	35
	65	79	40
	56	76	38
	66	78	32
	51	52	36
	50	55	39
	50	63	28
	33	66	28
	43	65	28
	49	79	29
	56	87	45
	51
Figure 4M	Control	BIO	XAV
	55	75	35
	58	79	35
	51	71	37
	46	84	32
	48	75	33
	59	76	40
	46	72	41
	55	52
	65	53

## Sheet: Figure 5
Figure 5. Foxf1 sites are required for 3’reg1 reporter expression.
Figure 5C	3’reg1	mFoxf-A	∆Foxf-A	mFoxf-B	∆Foxf-B	mFoxf-C	∆Foxf-C
N	150	60	101	49	200	98	195
NO GFP %	59	89	91	79	78	82	80
Atrial GFP %	41	11	9	21	22	18	20

## Sheet: Figure 6
Figure 6. Foxf1 promotes 3’reg1 reporter expression within the heart.
Figure 6D	Control	Foxf1 mRNA	dnFoxf1 mRNA
N	35	29	59
Atrial GFP %	100	0	39
NO GFP %	0	0	61
Pan-cardiac GFP %	0	100	0
Figure 6E	Control	Foxf1 mRNA	dnFoxf1 mRNA
	1.10528	9.21066	0.08
	0.924684	8.39954	0.111434
	0.926326	5.53676	0.3
	1.03971	6.44131	0.18788
		6.22457	0.1
		5.68111	0.787865
			0.565656
Figure 6I	Control	Foxf1 mRNA	dnFoxf1 mRNA
	49	84	57
	70	91	45
	60	91	60
	65	93	50
	64	79	48
	69	95	56
	71	63	47
	69	86	35
	70	85	38
		81	45
		87
Figure 6M	Control	Foxf1 mRNA	dnFoxf1 mRNA
	49	80	57
	70	83	53
	58	91	60
	65	89	50
	61	82	48
	69	95	56
	70	73	57
	69	86	59
	70	85	41
	68	81	55
		87	51
		90

## Sheet: Figure 7
Figure 7. Tcf7l1a limits the ability of Foxf1 to promote 3’reg1 reporter expression.
Figure 7E	Control	Foxf1 mRNA	XAV	Foxf1 mRNA+XAV
N	26	24	98	103
NO GFP %	0	0	86	53
Atrial GFP %	100	0	14	42
Pan-cardiac GFP %	0	100	0	5
Figure 7J	Control	Foxf1 mRNA	tcf7l1a mRNA	tcf7l1a+mFoxf1 mRNAs
N	39	34	95	51
NO GFP %	0	0	74	34
Atrial GFP %	100	0	26	66
Pan-cardiac GFP %	0	100	0	0
Figure 7O	Control	dnFoxf1 mRNA	tcf7l1a MO	tcf7l1a MO+dnFoxf1 mRNA
N	27	102	96	100
NO GFP %	0	30	0	10
Atrial GFP %	0	70	29	25
Pan-cardiac GFP %	100	0	71	65

## Sheet: Figure 8
Figure 8. Wnt signaling and Foxf1 require Nr2f1a to promote a surplus of cardiomyocytes.
Figure 8E	Untreated		BIO
	WT	nr2f1a mut	WT	nr2f1a mut
	78	48	111	60
	83	65	92	68
	70	40	115	45
	69	42	130	49
	80	43	101	23
	93	51	111	35
	76	54	111	77
	68	69	80	43
	84		115	70
	85		90	51
	75		111	40
	76			51
Figure 8J	Uninjected		Foxf1 mRNA
	WT	nr2f1a mut	WT	nr2f1a mut
	72	48	111	56
	73	49	88	59
	75	51	115	63
	71	56	100	55
	72	65	93	62
	76		115
	79		100
			94
			98
			99

## Sheet: Figure 9
Figure 9. Wnt signaling and Foxf1 require 3’reg1 to promote a surplus ACs.
Figure 9F	Untreated		BIO
	WT	3’reg1 mut	WT	3’reg1 mut
	78	78	93	75
	81	78	98	74
	74	77	95	77
	73	79	95	82
	78	76	88
	80		87
	76		88
	83		87
	74		91
			88
			87
Figure 9K	Uninjected		Foxf1 mRNA
	WT	3’reg1 mut	WT	3’reg1 mut
	78	75	93	75
	81	77	98	84
	74	73	95	77
	73	79	95	82
	78		88
	81		87
	74		88
	73		93
	78		98
	73		95
	77		95
			88

## Sheet: S5 Figure
S5 Fig. The NHR site within 3’reg1 is not required to promote expression or responsive to loss of RA signaling.
S6D Fig.	Control	3'reg1-ΔNHR
N	21	26
NO GFP %	60	61
Atrial GFP %	40	39
S6E Fig.	Control	RA	DEAB
N	19	25	26
NO GFP %	0	0	0
Atrial GFP %	100	100	100
Pan-cardiac GFP %	0	0	0

## Sheet: S6 Fig 
S6 Fig. Modulation of Wnt signaling affects the intensity of Nr2f1a expression within the heart.
S6D Fig.	Control	BIO	XAV
	1.28991	3.39734	0.315316
	1.97498	2.83167	0.257361
	1.99803	1.82581	0.195626
	0.352704	2.43788	0.2082
	0.625396	3.39734	0.220264
	0.219323	2.54957	0.16929
	0.53966	3.83645	0.195626
		2.5479	0.446701
		4.17899
		4.47783
S6E Fig.	Control	BIO
	1.28991	1.55
	1.97498	1.45447
	1.99803	1.88
	0.352704	1.55543
	0.625396	1.45457
	0.219323	1.665
	0.53966	1.84
	1

[truncated: 13 more sheets: S7Fig , S8 Fig, S9 Fig, S10 fig, S11 Fig, S12 Fig, S13 Fig, S14 Fig, S15 Fig, S16 Fig, S17 Fig, S18 Fig, S20 Fig]
